# Supplementary material for: Serine Acetyltransferase from Pseudomonas aeruginosa: Distinctive Features, Pleiotropic Roles, and Therapeutic Potential
Source: Int J Mol Sci. 2026 Jun 4;27(11):5091. doi: 10.3390/ijms27115091 (PMC13256707; doi:10.3390/ijms27115091)
Supplement: Supplementary file 1 [file ijms-27-05091-s001.zip]

Archive with 1 entries (1 files):
- ijms-4317449-supplementary.pdf
